# Supplementary material for: Fabrication of Medium Mn Advanced High-Strength Steel with Excellent Mechanical Properties by Friction Stir Processing
Source: Micromachines (Basel). 2024 Aug 21;15(8):1052. doi: 10.3390/mi15081052 (PMC11356244; doi:10.3390/mi15081052)
Supplement: Supplementary file 1 [file micromachines-15-01052-s001.zip]

Archive with 1 entries (1 files):
- micromachines-3073912-supplementary.pdf
